# Supplementary material for: Genome-wide survey and expression analysis of GRAS transcription factor family in sweetpotato provides insights into their potential roles in stress response
Source: BMC Plant Biol. 2022 May 6;22:232. doi: 10.1186/s12870-022-03618-5 (PMC9074257; doi:10.1186/s12870-022-03618-5)
Supplement: Supplementary file 5 — Additional file 5: Orthologous genes between sweetpotato and Ipomoea triloba. [file 12870_2022_3618_MOESM5_ESM.xlsx]

## Sheet: Sheet1
Additional file 3. Accession numbers of GRAS genes in sweetpotato and Arabidopsis.
Gene name	Gene ID	Gene name	Gene ID
Sweetpotato		Arabidopsis
IbGRAS1	g37.t1	AtSCL31	AT1G07520
IbGRAS2	g255.t1	AtSCL14	AT1G07530
IbGRAS3	g728.t1	AtGAI	AT1G14920
IbGRAS4	g1041.t1	AtSCL1	AT1G21450
IbGRAS5	g1240.t1	AtSCL3	AT1G50420
IbGRAS6	g1843.t1	AtSCL5	AT1G50600
IbGRAS7	g3693.t1	AtSCL18	AT1G55580
IbGRAS8	g3694.t1	AtSCL28	AT1G63100
IbGRAS9	g3695.t1	AtRGL1	AT1G66350
IbGRAS10	g4401.t1	AtRGA	AT2G01570
IbGRAS11	g4931.t1	AtSCL21	AT2G04890
IbGRAS12	g4932.t1	AtSCL33a	AT2G29060
IbGRAS13	g4933.t1	AtSCL9	AT2G37650
IbGRAS14	g4934.t1	AtSCL27	AT2G45160
IbGRAS15	g5283.t1	AtRGL2	AT3G03450
IbGRAS16	g5532.t1	AtSCL29	AT3G13840
IbGRAS17	g7395.t1	AtSCL30	AT3G46600
IbGRAS18	g8862.t1	AtSCL32	AT3G49950
IbGRAS19	g9153.t1	AtSCL7	AT3G50650
IbGRAS20	g9443.t1	AtSCR	AT3G54220
IbGRAS21	g9997.t1	AtSCL22	AT3G60630
IbGRAS22	g9998.t1	AtSCL6	AT4G00150
IbGRAS23	g13787.t1	AtSCL26	AT4G08250
IbGRAS24	g13824.t1	AtSCL13	AT4G17230
IbGRAS25	g15537.t1	AtSCL15	AT4G36710
IbGRAS26	g15890.t1	AtSHR	AT4G37650
IbGRAS27	g17048.t1	AtRGL3	AT5G17490
IbGRAS28	g17059.t1	AtSCL23	AT5G41920
IbGRAS29	g17892.t1	AtPAT1	AT5G48150
IbGRAS30	g17993.t1	AtSCL8	AT5G52510
IbGRAS31	g20285.t1	AtSCL11	AT5G59450
IbGRAS32	g20603.t1	AtSCL4	AT5G66770
IbGRAS33	g22885.t1	AtSCL33b	AT2G29065
IbGRAS34	g22892.t1	ΨAtGRAS	AT5G67411
IbGRAS35	g24498.t1
IbGRAS36	g25605.t1
IbGRAS37	g26040.t1
IbGRAS38	g29038.t1
IbGRAS39	g29056.t1
IbGRAS40	g29244.t1
IbGRAS41	g29248.t1
IbGRAS42	g29289.t1
IbGRAS43	g29317.t1
IbGRAS44	g29775.t1
IbGRAS45	g30418.t1
IbGRAS46	g30921.t1
IbGRAS47	g30985.t1
IbGRAS48	g30993.t1
IbGRAS49	g33366.t1
IbGRAS50	g37852.t1
IbGRAS51	g38267.t1
IbGRAS52	g39630.t1
IbGRAS53	g41663.t1
IbGRAS54	g41664.t1
IbGRAS55	g42253.t1
IbGRAS56	g42381.t1
IbGRAS57	g43994.t1
IbGRAS58	g44030.t1
IbGRAS59	g46988.t1
IbGRAS60	g49861.t1
IbGRAS61	g49862.t1
IbGRAS62	g50211.t1
IbGRAS63	g50932.t1
IbGRAS64	g51820.t1
IbGRAS65	g53996.t1
IbGRAS66	g54776.t1
IbGRAS67	g58760.t1
IbGRAS68	g58849.t1
IbGRAS69	g59046.t1
IbGRAS70	g60968.t1
IbGRAS71	g61121.t1
IbGRAS72	g64099.t1
