# Supplementary material for: Genome-wide survey and expression analysis of GRAS transcription factor family in sweetpotato provides insights into their potential roles in stress response
Source: BMC Plant Biol. 2022 May 6;22:232. doi: 10.1186/s12870-022-03618-5 (PMC9074257; doi:10.1186/s12870-022-03618-5)
Supplement: Supplementary file 6 — Additional file 6: Venn diagrams among the detected species with orthologous genes of sweetpotato IbGRAS genes. [file 12870_2022_3618_MOESM6_ESM.xlsx]

## Sheet: 2
Additional file 4. Chromosomal locations and segmental duplications of IbGRAS genes in sweetpotato.
Chromosome	Gene name	Start	End	Chromosome	Gene name	Start	End
LG1	IbGRAS1	208960	211588
LG1	IbGRAS2	1327320	1331108	LG15	IbGRAS71	8012457	8015515
LG1	IbGRAS3	4291348	4293582
LG1	IbGRAS4	6102390	6104292
LG1	IbGRAS5	7385147	7387514
LG1	IbGRAS6	11968013	11969880
LG1	IbGRAS7	26573405	26575945	LG5	IbGRAS31	26936323	26939620
LG1	IbGRAS8	26576790	26582884
LG1	IbGRAS9	26588280	26591121
LG2	IbGRAS10	1544884	1547093
LG2	IbGRAS11	4954419	4957883	LG3	IbGRAS21	3893618	3895829
LG2	IbGRAS12	4958669	4960758
LG2	IbGRAS13	4961529	4965615
LG2	IbGRAS14	4971449	4974786
LG2	IbGRAS15	7121447	7123746
LG2	IbGRAS16	8768247	8776620
LG2	IbGRAS17	23176101	23184795
LG2	IbGRAS18	34193390	34195793
LG2	IbGRAS19	36005092	36009204
LG3	IbGRAS20	91776	93882
LG3	IbGRAS21	3893618	3895829	LG2	IbGRAS11	4954419	4957883
LG3	IbGRAS22	3901046	3904509
LG4	IbGRAS23	6930441	6932041
LG4	IbGRAS24	7316668	7318370
LG4	IbGRAS25	20647989	20659534
LG4	IbGRAS26	23528324	23531532
LG5	IbGRAS27	2684364	2687482	LG7	IbGRAS43	29559889	29562851
LG5	IbGRAS28	2754927	2756871	LG7	IbGRAS42	29374389	29376377
LG5	IbGRAS29	8879911	8883621
LG5	IbGRAS30	9615672	9617208
LG5	IbGRAS31	26936323	26939620	LG1	IbGRAS7	26573405	26575945
				LG7	IbGRAS36	2069533	2073128
LG5	IbGRAS32	29053801	29056046
LG6	IbGRAS33	15140205	15141583
LG6	IbGRAS34	15167304	15169870
LG6	IbGRAS35	26809689	26811188	LG14	IbGRAS68	25004010	25005852
LG7	IbGRAS36	2069533	2073128	LG5	IbGRAS31	26936323	26939620
LG7	IbGRAS37	5023849	5025897
LG7	IbGRAS38	27529941	27532068
LG7	IbGRAS39	27681334	27683114
LG7	IbGRAS40	29035547	29037590
LG7	IbGRAS41	29066440	29068367
LG7	IbGRAS42	29374389	29376377	LG5	IbGRAS28	2754927	2756871
LG7	IbGRAS43	29559889	29562851	LG5	IbGRAS27	2684364	2687482
LG7	IbGRAS44	32752987	32755364
LG8	IbGRAS45	967555	969388
LG8	IbGRAS46	3624592	3626860
LG8	IbGRAS47	4015665	4018914
LG8	IbGRAS48	4059059	4061214
LG8	IbGRAS49	22071735	22073408
LG9	IbGRAS50	28980884	28983692
LG10	IbGRAS51	712743	717772
LG10	IbGRAS52	10651532	10653564
LG11	IbGRAS53	2040303	2043000
LG11	IbGRAS54	2043213	2045100
LG11	IbGRAS55	5686689	5688841
LG11	IbGRAS56	6723367	6728390
LG11	IbGRAS57	18379619	18381288
LG11	IbGRAS58	18661427	18663679
LG12	IbGRAS59	586491	595650
LG12	IbGRAS60	22070570	22072197
LG12	IbGRAS61	22074220	22076225
LG12	IbGRAS62	24950402	24952456
LG12	IbGRAS63	30069688	30071601
LG13	IbGRAS64	4728267	4734210
LG13	IbGRAS65	20952958	20956869
LG13	IbGRAS66	25864085	25866059
LG14	IbGRAS67	24441581	24445142
LG14	IbGRAS68	25004010	25005852		IbGRAS35	26809689	26811188
LG14	IbGRAS69	26283320	26286563
LG15	IbGRAS70	6949527	6951220
LG15	IbGRAS71	8012457	8015515		IbGRAS2	1327320	1331108
LG15	IbGRAS72	30675765	30678385
LG14	IbbZIP73	23336483	23343109
LG14	IbbZIP74	23747063	23750601
LG14	IbbZIP75	24047045	24052112
LG14	IbbZIP76	28614430	28618043
LG14	IbbZIP77	29831581	29834715
LG14	IbbZIP78	30260658	30262043
LG14	IbbZIP79	30413803	30417144
LG14	IbbZIP80	30546625	30554113
LG15	IbbZIP81	1029310	1030726
LG15	IbbZIP82	1931626	1934032
LG15	IbbZIP83	2653027	2653651
LG15	IbbZIP84	3349448	3357226
LG15	IbbZIP85	3925317	3926780
LG15	IbbZIP86	4069439	4077856
LG15	IbbZIP87	5371381	5377102
