# Supplementary material for: Genome-wide survey and expression analysis of GRAS transcription factor family in sweetpotato provides insights into their potential roles in stress response
Source: BMC Plant Biol. 2022 May 6;22:232. doi: 10.1186/s12870-022-03618-5 (PMC9074257; doi:10.1186/s12870-022-03618-5)
Supplement: Supplementary file 7 — Additional file 7: Phylogenetic relationships and distributions of amino acid motif compositions within the IbGRAS proteins identified by MEME. [file 12870_2022_3618_MOESM7_ESM.xlsx]

## Sheet: Table S6
Additional file 5. Orthologous genes between sweetpotato and Ipomoea triloba.
Gene ID of I. triloba	Gene ID of sweetpotato
itb01g10400.t2	g43994.t1
itb01g29580.t3	g42381.t1
itb01g35730.t1	g41663.t1
itb11g06150.t2, itb02g06080.t3	g30985.t1
itb02g06080.t3	g54776.t1
itb02g15300.t1	g53996.t1
itb03g04360.t1	g29775.t1
itb03g07690.t1	g17048.t1
itb12g03630.t1	g29317.t1
itb03g07930.t1	g17059.t1
itb12g03750.t1	g29289.t1
itb03g09330.t2	g29056.t1, g1041.t1
itb05g18920.t1	g1041.t1
itb03g09480.t1	g29038.t1
itb03g16290.t1, itb12g22970.t1	g25605.t1, g20285.t1
itb05g03400.t1	g20285.t1
itb05g03400.t1	g3693.t1
itb03g20140.t1	g26040.t1
itb04g02560.t1	g9153.t1
itb04g05640.t1	g8862.t1
itb04g14230.t1	g7395.t1
itb04g23270.t1	g5532.t1
itb04g25690.t1	g5283.t1
itb04g28860.t1, itb14g17060.t2	g4931.t1
itb14g17060.t2	g9998.t1
itb04g33040.t1, itb07g01700.t1	g4401.t1
itb07g01700.t1	g50932.t1
itb05g13750.t1	g1843.t1
itb05g17110.t1	g1240.t1
itb05g26310.t3, itb06g15290.t1	g255.t1, g61121.t1
itb05g27750.t1	g37.t1
itb06g06250.t1	g64099.t1
itb06g16630.t1	g55184.t1, g60968.t1
itb07g01700.t1	g50932.t1
itb07g06750.t1	g50211.t1
itb08g01110.t1	g38267.t1
itb13g07240.t1	g15537.t1
itb13g07240.t1	g38267.t1
itb09g08420.t1	g59046.t1
itb09g10320.t1, itb15g06990.t1	g24498.t1, g58849.t1
itb09g11080.t1	g58760.t1
itb10g01700.t1	g37852.t1
itb11g01150.t1	g30418.t1
itb11g05540.t1	g30921.t1
itb11g06230.t1	g30993.t1
itb11g21170.t1	g33366.t1
itb12g10030.t3	g17892.t1
itb12g25980.t1	g20603.t1
itb13g05160.t1	g15890.t1
itb13g18890.t1	g13824.t1
itb13g19080.t1	g13787.t1
itb14g17070.t2	g9997.t1
itb14g21570.t1	g9443.t1
