# Supplementary material for: Genome-wide survey and expression analysis of GRAS transcription factor family in sweetpotato provides insights into their potential roles in stress response
Source: BMC Plant Biol. 2022 May 6;22:232. doi: 10.1186/s12870-022-03618-5 (PMC9074257; doi:10.1186/s12870-022-03618-5)
Supplement: Supplementary file 10 — Additional file 10: The nucleotide sequences and amino acid sequences of 72 IbGRASs identified in sweetpotato genomes. [file 12870_2022_3618_MOESM10_ESM.xlsx]

## Sheet: 1
Additional file 8. Differentially expressed IbGRAS genes in sweetpotato transcriptome analysis under salt stress. CR, Control roots; SR, Salt-treated roots.
Gene ID	Gene name	Xu22-CR1_Xu22-CR3_vs_Xu22-SR1_Xu22-SR2_Xu22-SR3_DESeq_FDR	Xu22-CR1_Xu22-CR3_vs_Xu22-SR1_Xu22-SR2_Xu22-SR3_DESeq_log2FC	Xu32-CR1_Xu32-CR2_Xu32-CR3_vs_Xu22-CR1_Xu22-CR3_DESeq_FDR	Xu32-CR1_Xu32-CR2_Xu32-CR3_vs_Xu22-CR1_Xu22-CR3_DESeq_log2FC	Xu32-CR1_Xu32-CR2_Xu32-CR3_vs_Xu32-SR1_Xu32-SR2_Xu32-SR3_DESeq_FDR	Xu32-CR1_Xu32-CR2_Xu32-CR3_vs_Xu32-SR1_Xu32-SR2_Xu32-SR3_DESeq_log2FC	Xu32-SR1_Xu32-SR2_Xu32-SR3_vs_Xu22-SR1_Xu22-SR2_Xu22-SR3_DESeq_FDR	Xu32-SR1_Xu32-SR2_Xu32-SR3_vs_Xu22-SR1_Xu22-SR2_Xu22-SR3_DESeq_log2FC	Pfam_annotation	Swiss_Prot_annotation	eggNOG_class_annotation	NR_annotation
g1041.t1	IbGRAS4	1.40894e-06	2.93818	0.344445	-1.28438	0.154018	0.969312	0.123014	0.669185	GRAS domain family	Protein SHORT-ROOT OS=Arabidopsis thaliana OX=3702 GN=SHR PE=1 SV=1	Transcription	PREDICTED: protein SHORT-ROOT-like [Ipomoea nil]
g17892.t1	IbGRAS29	0.00418163	-0.989803	0.498646	0.469605	0.984894	-0.0856035	0.209694	-0.449586	GRAS domain family	Scarecrow-like protein 9 OS=Arabidopsis thaliana OX=3702 GN=SCL9 PE=2 SV=1	Transcription	PREDICTED: scarecrow-like protein 9 [Ipomoea nil]
g22892.t1	IbGRAS34	--	--	--	--	--	--	--	--	GRAS domain family	Scarecrow-like protein 13 OS=Arabidopsis thaliana OX=3702 GN=SCL13 PE=2 SV=2	Transcription	PREDICTED: scarecrow-like protein 13 [Ipomoea nil]
g4933.t1	IbGRAS13	--	--	0.171583	#NAME?	--	--	--	--	GRAS domain family	Scarecrow-like protein 33 OS=Arabidopsis thaliana OX=3702 GN=SCL33 PE=1 SV=1	--	PREDICTED: scarecrow-like protein 11 [Ipomoea nil]
g44030.t1	IbGRAS58	0.204852	0.627124	0.00217237	-1.02888	0.939808	0.0402235	0.0951418	-0.457746	GRAS domain family	Scarecrow-like protein 13 OS=Arabidopsis thaliana OX=3702 GN=SCL13 PE=2 SV=2	Transcription	PREDICTED: scarecrow-like protein 13 [Nicotiana tabacum]
g29038.t1	IbGRAS38	--	--	--	--	--	--	--	--	GRAS domain family	Scarecrow-like protein 32 OS=Arabidopsis thaliana OX=3702 GN=SCL32 PE=1 SV=1	Function unknown	PREDICTED: scarecrow-like protein 32 [Ipomoea nil]
g59046.t1	IbGRAS69	0.408919	0.468124	0.109071	-0.618793	0.54624	0.227712	0.196959	-0.392656	GRAS domain family	Scarecrow-like transcription factor PAT1 GN=PAT1 OS=Arabidopsis thaliana (Mouse-ear cress) PE=2 SV=1	Transcription	PREDICTED: scarecrow-like transcription factor PAT1 [Nicotiana sylvestris]
g3695.t1	IbGRAS9	0.969678	-0.0518685	0.306764	0.499439	0.890593	-0.0880523	0.190284	0.520514	GRAS domain family	Scarecrow-like protein 33 GN=SCL33 OS=Arabidopsis thaliana (Mouse-ear cress) PE=1 SV=1	Transcription	PREDICTED: scarecrow-like protein 14 [Solanum lycopersicum]
g25605.t1	IbGRAS36	0.455884	0.439903	0.110879	0.662987	0.00403574	0.922916	0.619078	0.165048	GRAS domain family	Scarecrow-like protein 9 GN=SCL9 OS=Arabidopsis thaliana (Mouse-ear cress) PE=2 SV=1	Transcription	PREDICTED: scarecrow-like protein 14 [Nicotiana tomentosiformis]
g61121.t	IbGRAS71	0.190023	0.965682	0.054939	0.609425	7.43509e-20	1.88131	0.323093	-0.323096	GRAS domain family	Chitin-inducible gibberellin-responsive protein 1 GN=P0006G05.102 OS=Oryza sativa subsp. japonica (Rice) PE=2 SV=1	Transcription	PREDICTED: scarecrow-like protein 21 [Nicotiana tomentosiformis]
g54776.t1	IbGRAS66	0.377193	0.443143	3.08948e-13	2.48458	0.200185	0.58702	6.84274e-18	2.32631	GRAS domain family	Scarecrow-like transcription factor PAT1 GN=PAT1 OS=Arabidopsis thaliana (Mouse-ear cress) PE=2 SV=1	Transcription	PREDICTED: scarecrow-like transcription factor PAT1-like [Solanum tuberosum]
g38267.t1	IbGRAS51	0.0443329	-0.977345	0.0571329	0.80602	2.0343e-07	-1.28889	1.18477e-05	1.10097	GRAS domain family	Scarecrow-like protein 6 GN=SCL6 OS=Arabidopsis thaliana (Mouse-ear cress) PE=1 SV=1	Function unknown	unnamed protein product [Coffea canephora]
g255.t1	IbGRAS2	6.8125e-11	2.24138	0.4527	0.442228	1.60315e-33	3.08344	0.117968	-0.415949	GRAS domain family	Chitin-inducible gibberellin-responsive protein 1 GN=P0006G05.102 OS=Oryza sativa subsp. japonica (Rice) PE=2 SV=1	Transcription	PREDICTED: scarecrow-like protein 21 [Nicotiana sylvestris]
g20285.t1	IbGRAS31	0.0259644	-0.906599	5.50165e-09	1.48677	0.871038	-0.0543801	0.259409	0.620298	GRAS domain family	Scarecrow-like protein 9 GN=SCL9 OS=Arabidopsis thaliana (Mouse-ear cress) PE=2 SV=1	Transcription	PREDICTED: scarecrow-like protein 14 [Nicotiana tomentosiformis]
g9997.t1	IbGRAS21	0.77975	2.01467	0.312665	-0.763889	0.0279483	1.38925	0.919689	-0.160494	GRAS domain family	Scarecrow-like protein 11 GN=SCL11 OS=Arabidopsis thaliana (Mouse-ear cress) PE=2 SV=1	Transcription	PREDICTED: GRAS4 protein isoform X1 [Solanum lycopersicum]
g53996.t1	IbGRAS65	0.0565148	1.34105	2.97136e-12	-3.02409	0.0245116	0.683499	1.92433e-15	-2.38102	GRAS domain family	Scarecrow-like transcription factor PAT1 GN=PAT1 OS=Arabidopsis thaliana (Mouse-ear cress) PE=2 SV=1	Transcription	GRAS7 [Solanum lycopersicum]
g5532.t1	IbGRAS16	0.326906	-0.728533	0.0125235	1.21655	0.0645963	-0.956718	0.0160682	1.42923	GRAS domain family;; GDSL/SGNH-like Acyl-Esterase family found in Pmr5 and Cas1p;; PMR5 N terminal Domain	Protein trichome birefringence-like 6 OS=Arabidopsis thaliana OX=3702 GN=TBL6 PE=2 SV=1	Function unknown	PREDICTED: DELLA protein RGL1-like [Ipomoea nil]
g8862.t	IbGRAS18	0.765083	-0.369497	0.106652	-0.797043	0.763068	-0.164465	0.0143644	-1.01715	GRAS domain family;; GRAS domain family	Scarecrow-like protein 3 OS=Arabidopsis thaliana OX=3702 GN=SCL3 PE=1 SV=1	Transcription	PREDICTED: scarecrow-like protein 3 [Ipomoea nil]
g60968.t1	IbGRAS70	--	--	--	--	--	--	--	--	GRAS domain family;; GRAS domain family	Nodulation-signaling pathway 1 protein OS=Medicago truncatula OX=3880 GN=NSP1 PE=1 SV=1	Function unknown	PREDICTED: nodulation-signaling pathway 1 protein [Ipomoea nil]
g4934.t1	IbGRAS14	0.433225	0.560097	0.0182039	-0.70285	0.57921	0.181491	0.367386	-0.340397	GRAS domain family;; M-phase phosphoprotein 6	Scarecrow-like protein 9 GN=SCL9 OS=Arabidopsis thaliana (Mouse-ear cress) PE=2 SV=1	Transcription	PREDICTED: scarecrow-like protein 33-like isoform X2 [Solanum tuberosum]
