# Supplementary material for: Genome-wide survey and expression analysis of GRAS transcription factor family in sweetpotato provides insights into their potential roles in stress response
Source: BMC Plant Biol. 2022 May 6;22:232. doi: 10.1186/s12870-022-03618-5 (PMC9074257; doi:10.1186/s12870-022-03618-5)
Supplement: Supplementary file 11 — Additional file 11: Specific primer sequences used for gene cloning, qRT-PCR analysis and vector construction. [file 12870_2022_3618_MOESM11_ESM.xlsx]

## Sheet: 8
Additional file 9. Cis-elements associated with hormone and abiotic stress within the IbGRAS gene promoters.
Gene ID	Position of the cis-elements		Cis-elements associated with hormone or abiotic stress
g43994.t1	839	879	Low-temperature responsive element
g43994.t1	396	436	Gibberellin responsive element
g43994.t1	385	425	Salicylic acid responsive element
g43994.t1	977	1017	Salicylic acid responsive element
g43994.t1	83	123	Abscisic acid responsive element
g43994.t1	90	130	Abscisic acid responsive element
g43994.t1	709	749	Defense and Stress responsive element
g43994.t1	1512	1552	Defense and Stress responsive element
g44030.t1	887	927	Defense and Stress responsive element
g44030.t1	1665	1705	Defense and Stress responsive element
g44030.t1	254	294	Abscisic acid responsive element
g44030.t1	261	301	Abscisic acid responsive element
g44030.t1	443	483	Abscisic acid responsive element
g44030.t1	1200	1240	Salicylic acid responsive element
g22892.t1	227	267	Salicylic acid responsive element
g22892.t1	1118	1158	Salicylic acid responsive element
g22892.t1	256	296	Gibberellin responsive element
g22885.t1	1145	1185	MeJA responsive element
g22885.t1	11	51	Gibberellin responsive element
g22885.t1	1639	1679	Abscisic acid responsive element
g22885.t1	1145	1185	MeJA responsive element
g22885.t1	1598	1638	Drought responsive element
g22885.t1	1823	1863	Drought responsive element
g53996.t1	1490	1530	Salicylic acid responsive element
g53996.t1	1227	1267	MeJA responsive element
g53996.t1	1745	1785	Gibberellin responsive element
g53996.t1	1227	1267	MeJA responsive element
g53996.t1	1318	1358	Drought responsive element
g53996.t1	1593	1633	Gibberellin responsive element
g59046.t1	1939	1979	Gibberellin responsive element
g59046.t1	1689	1729	Gibberellin responsive element
g59046.t1	635	675	Drought responsive element
g59046.t1	151	191	Abscisic acid responsive element
g54776.t1	654	694	Drought responsive element
g54776.t1	1630	1670	Drought responsive element
g54776.t1	1450	1490	MeJA responsive element
g54776.t1	1192	1232	Gibberellin responsive element
g54776.t1	62	102	Auxin responsive element
g54776.t1	1450	1490	MeJA responsive element
g54776.t1	1499	1539	Abscisic acid responsive element
g54776.t1	1788	1828	Auxin responsive element
g54776.t1	687	727	Salicylic acid responsive element
g30985.t1	76	116	MeJA responsive element
g30985.t1	79	119	MeJA responsive element
g30985.t1	60	100	Abscisic acid responsive element
g30985.t1	1092	1132	Gibberellin responsive element
g30985.t1	911	951	Drought responsive element
g30985.t1	944	984	Drought responsive element
g30985.t1	76	116	MeJA responsive element
g30985.t1	79	119	MeJA responsive element
g30985.t1	1813	1853	Gibberellin responsive element
g255.t1	863	903	Salicylic acid responsive element
g255.t1	503	543	MeJA responsive element
g255.t1	1166	1206	MeJA responsive element
g255.t1	885	925	Low-temperature responsive element
g255.t1	503	543	MeJA responsive element
g255.t1	1166	1206	MeJA responsive element
g61121.t1	1014	1054	Low-temperature responsive element
g61121.t1	1900	1940	Gibberellin responsive element
g61121.t1	667	707	MeJA responsive element
g61121.t1	679	719	MeJA responsive element
g61121.t1	291	331	Abscisic acid responsive element
g61121.t1	667	707	MeJA responsive element
g61121.t1	679	719	MeJA responsive element
g61121.t1	371	411	Defense and Stress responsive element
g61121.t1	471	511	Defense and Stress responsive element
g20603.t1	873	913	Salicylic acid responsive element
g20603.t1	1375	1415	Salicylic acid responsive element
g20603.t1	577	617	Abscisic acid responsive element
g20603.t1	1217	1257	Defense and Stress responsive element
g20603.t1	1287	1327	Defense and Stress responsive element
g20603.t1	1739	1779	MeJA responsive element
g20603.t1	1931	1971	Gibberellin responsive element
g20603.t1	188	228	Drought responsive element
g20603.t1	1757	1797	Auxin responsive element
g20603.t1	132	172	Low-temperature responsive element
g20603.t1	1343	1383	Low-temperature responsive element
g20603.t1	1739	1779	MeJA responsive element
g42253.t1	158	198	Drought responsive element
g42253.t1	1050	1090	Drought responsive element
g42253.t1	1101	1141	Drought responsive element
g42253.t1	386	426	MeJA responsive element
g42253.t1	386	426	MeJA responsive element
g42381.t1	401	441	MeJA responsive element
g42381.t1	1072	1112	Drought responsive element
g42381.t1	401	441	MeJA responsive element
g1041.t1	909	949	MeJA responsive element
g1041.t1	835	875	Gibberellin responsive element
g1041.t1	1194	1234	Low-temperature responsive element
g1041.t1	237	277	Drought responsive element
g1041.t1	909	949	MeJA responsive element
g1041.t1	1218	1258	Defense and Stress responsive element
g29056.t1	1927	1967	Low-temperature responsive element
g29056.t1	1678	1718	Drought responsive element
g29056.t1	445	485	Defense and Stress responsive element
g29056.t1	267	307	Salicylic acid responsive element
g29056.t1	310	350	Salicylic acid responsive element
g39630.t1	1135	1175	Gibberellin responsive element
g39630.t1	1571	1611	Low-temperature responsive element
g39630.t1	1637	1677	Gibberellin responsive element
g39630.t1	333	373	MeJA responsive element
g39630.t1	1545	1585	MeJA responsive element
g39630.t1	1681	1721	MeJA responsive element
g39630.t1	1192	1232	Auxin responsive element
g39630.t1	431	471	Abscisic acid responsive element
g39630.t1	1218	1258	Abscisic acid responsive element
g39630.t1	991	1031	Salicylic acid responsive element
g39630.t1	582	622	Defense and Stress responsive element
g39630.t1	333	373	MeJA responsive element
g39630.t1	1545	1585	MeJA responsive element
g39630.t1	1681	1721	MeJA responsive element
g51820.t1	885	925	MeJA responsive element
g51820.t1	1549	1589	MeJA responsive element
g51820.t1	1685	1725	MeJA responsive element
g51820.t1	1641	1681	Gibberellin responsive element
g51820.t1	1080	1120	Low-temperature responsive element
g51820.t1	885	925	MeJA responsive element
g51820.t1	1549	1589	MeJA responsive element
g51820.t1	1685	1725	MeJA responsive element
g51820.t1	1135	1175	Defense and Stress responsive element
g51820.t1	257	297	Abscisic acid responsive element
g51820.t1	983	1023	Abscisic acid responsive element
g51820.t1	1025	1065	Abscisic acid responsive element
g51820.t1	1154	1194	Abscisic acid responsive element
g51820.t1	1497	1537	Abscisic acid responsive element
g60968.t1	1477	1517	Drought responsive element
g60968.t1	1440	1480	MeJA responsive element
g60968.t1	134	174	Salicylic acid responsive element
g60968.t1	1821	1861	Salicylic acid responsive element
g60968.t1	1440	1480	MeJA responsive element
g29038.t1	233	273	MeJA responsive element
g29038.t1	792	832	MeJA responsive element
g29038.t1	1615	1655	Gibberellin responsive element
g29038.t1	1148	1188	Drought responsive element
g29038.t1	233	273	MeJA responsive element
g29038.t1	792	832	MeJA responsive element
g29038.t1	230	270	Auxin responsive element
g29038.t1	22	62	Abscisic acid responsive element
g29038.t1	23	63	Abscisic acid responsive element
g29038.t1	340	380	Abscisic acid responsive element
g29038.t1	1636	1676	Abscisic acid responsive element
g30921.t1	629	669	Drought responsive element
g30921.t1	1309	1349	Gibberellin responsive element
g30921.t1	663	703	Gibberellin responsive element
g30921.t1	714	754	MeJA responsive element
g30921.t1	1070	1110	MeJA responsive element
g30921.t1	1345	1385	MeJA responsive element
g30921.t1	714	754	MeJA responsive element
g30921.t1	1070	1110	MeJA responsive element
g30921.t1	1345	1385	MeJA responsive element
g30921.t1	898	938	Defense and Stress responsive element
g30921.t1	452	492	Wound responsive element
g30921.t1	1072	1112	Abscisic acid responsive element
g30921.t1	1238	1278	Abscisic acid responsive element
g37852.t1	1135	1175	Gibberellin responsive element
g37852.t1	13	53	MeJA responsive element
g37852.t1	13	53	MeJA responsive element
g37852.t1	995	1035	Defense and Stress responsive element
g37852.t1	1593	1633	Defense and Stress responsive element
g37852.t1	1095	1135	Abscisic acid responsive element
g37852.t1	1096	1136	Abscisic acid responsive element
g37852.t1	1194	1234	Abscisic acid responsive element
g37852.t1	1196	1236	Abscisic acid responsive element
g37852.t1	1197	1237	Abscisic acid responsive element
g37852.t1	1587	1627	Salicylic acid responsive element
g4934.t1	1731	1771	Auxin responsive element
g4934.t1	13	53	Gibberellin responsive element
g4934.t1	1029	1069	Gibberellin responsive element
g9997.t1	315	355	Defense and Stress responsive element
g9997.t1	919	959	Defense and Stress responsive element
g9997.t1	94	134	Gibberellin responsive element
g9997.t1	559	599	MeJA responsive element
g9997.t1	1754	1794	MeJA responsive element
g9997.t1	1848	1888	Auxin responsive element
g9997.t1	591	631	Gibberellin responsive element
g9997.t1	559	599	MeJA responsive element
g9997.t1	1754	1794	MeJA responsive element
g46988.t1	16	56	Abscisic acid responsive element
g46988.t1	247	287	Abscisic acid responsive element
g46988.t1	361	401	Abscisic acid responsive element
g46988.t1	508	548	Abscisic acid responsive element
g46988.t1	363	403	MeJA responsive element
g46988.t1	1544	1584	MeJA responsive element
g46988.t1	24	64	Low-temperature responsive element
g46988.t1	351	391	Low-temperature responsive element
g46988.t1	363	403	MeJA responsive element
g46988.t1	1544	1584	MeJA responsive element
g46988.t1	1225	1265	Gibberellin responsive element
g46988.t1	1884	1924	Drought responsive element
g4933.t1	15	55	Auxin responsive element
g4933.t1	39	79	Drought responsive element
g4933.t1	1204	1244	Drought responsive element
g4933.t1	1581	1621	Salicylic acid responsive element
g4932.t1	1937	1977	Gibberellin responsive element
g4932.t1	282	322	MeJA responsive element
g4932.t1	1239	1279	MeJA responsive element
g4932.t1	1813	1853	Drought responsive element
g4932.t1	282	322	MeJA responsive element
g4932.t1	1239	1279	MeJA responsive element
g4932.t1	434	474	Abscisic acid responsive element
g4932.t1	1056	1096	Abscisic acid responsive element
g4932.t1	1057	1097	Abscisic acid responsive element
g4932.t1	1349	1389	Abscisic acid responsive element
g4932.t1	1350	1390	Abscisic acid responsive element
g4932.t1	1719	1759	Abscisic acid responsive element
g4931.t1	949	989	MeJA responsive element
g4931.t1	1015	1055	Gibberellin responsive element
g4931.t1	999	1039	Auxin responsive element
g4931.t1	949	989	MeJA responsive element
g4931.t1	446	486	Abscisic acid responsive element
g4931.t1	486	526	Abscisic acid responsive element
g4931.t1	488	528	Abscisic acid responsive element
g4931.t1	489	529	Abscisic acid responsive element
g4931.t1	935	975	Abscisic acid responsive element
g4931.t1	936	976	Abscisic acid responsive element
g9998.t1	303	343	Abscisic acid responsive element
g9998.t1	1388	1428	Salicylic acid responsive element
g9998.t1	1839	1879	Defense and Stress responsive element
g17892.t1	1656	1696	Gibberellin responsive element
g17892.t1	1502	1542	Drought responsive element
g17892.t1	880	920	Auxin responsive element
g17892.t1	1966	2006	Low-temperature responsive element
g25605.t1	1399	1439	MeJA responsive element
g25605.t1	1174	1214	Abscisic acid responsive element
g25605.t1	1175	1215	Abscisic acid responsive element
g25605.t1	1508	1548	Abscisic acid responsive element
g25605.t1	1399	1439	MeJA responsive element
g25605.t1	731	771	Gibberellin responsive element
g25605.t1	649	689	Drought responsive element
g25605.t1	155	195	Auxin responsive element
g20285.t1	91	131	Defense and Stress responsive element
g20285.t1	1127	1167	Defense and Stress responsive element
g20285.t1	1663	1703	Defense and Stress responsive element
g20285.t1	48	88	Wound responsive element
g20285.t1	1654	1694	Gibberellin responsive element
g20285.t1	692	732	Auxin responsive element
g20285.t1	1904	1944	Gibberellin responsive element
g3694.t1	1116	1156	Defense and Stress responsive element
g3694.t1	370	410	MeJA responsive element
g3694.t1	832	872	MeJA responsive element
g3694.t1	1515	1555	MeJA responsive element
g3694.t1	351	391	Abscisic acid responsive element
g3694.t1	368	408	Abscisic acid responsive element
g3694.t1	835	875	Abscisic acid responsive element
g3694.t1	131	171	Low-temperature responsive element
g3694.t1	1381	1421	Gibberellin responsive element
g3694.t1	370	410	MeJA responsive element
g3694.t1	832	872	MeJA responsive element
g3694.t1	1515	1555	MeJA responsive element
g3694.t1	1917	1957	Gibberellin responsive element
g3693.t1	280	320	Abscisic acid responsive element
g3693.t1	866	906	MeJA responsive element
g3693.t1	866	906	MeJA responsive element
g3695.t1	1057	1097	MeJA responsive element
g3695.t1	687	727	Gibberellin responsive element
g3695.t1	1184	1224	Gibberellin responsive element
g3695.t1	1057	1097	MeJA responsive element
g3695.t1	173	213	Defense and Stress responsive element
g3695.t1	327	367	Abscisic acid responsive element
g49861.t1	29	69	MeJA responsive element
g49861.t1	472	512	MeJA responsive element
g49861.t1	1284	1324	Gibberellin responsive element
g49861.t1	29	69	MeJA responsive element
g49861.t1	472	512	MeJA responsive element
g49861.t1	961	1001	Defense and Stress responsive element
g49861.t1	347	387	Salicylic acid responsive element
g49861.t1	571	611	Auxin responsive element
g49861.t1	1265	1305	Auxin responsive element
g49861.t1	1924	1964	Auxin responsive element
g49861.t1	15	55	Abscisic acid responsive element
g49862.t1	684	724	MeJA responsive element
g49862.t1	1928	1968	MeJA responsive element
g49862.t1	636	676	Gibberellin responsive element
g49862.t1	857	897	Gibberellin responsive element
g49862.t1	1966	2006	Drought responsive element
g49862.t1	537	577	Abscisic acid responsive element
g49862.t1	674	714	Abscisic acid responsive element
g49862.t1	684	724	MeJA responsive element
g49862.t1	1928	1968	MeJA responsive element
g9443.t1	720	760	Salicylic acid responsive element
g9443.t1	1637	1677	Salicylic acid responsive element
g9443.t1	1131	1171	Abscisic acid responsive element
g9443.t1	1841	1881	Abscisic acid responsive element
g9443.t1	1133	1173	MeJA responsive element
g9443.t1	1388	1428	MeJA responsive element
g9443.t1	1698	1738	MeJA responsive element
g9443.t1	1727	1767	MeJA responsive element
g9443.t1	1133	1173	MeJA responsive element
g9443.t1	1388	1428	MeJA responsive element
g9443.t1	1698	1738	MeJA responsive element
g9443.t1	1727	1767	MeJA responsive element
g9443.t1	168	208	Gibberellin responsive element
g9443.t1	1216	1256	Gibberellin responsive element
g5532.t1	320	360	Auxin responsive element
g5532.t1	780	820	Abscisic acid responsive element
g5532.t1	1693	1733	Abscisic acid responsive element
g5532.t1	665	705	Salicylic acid responsive element
g41663.t1	383	423	Gibberellin responsive element
g41663.t1	759	799	Salicylic acid responsive element
g41663.t1	1784	1824	Salicylic acid responsive element
g41663.t1	587	627	Abscisic acid responsive element
g41663.t1	589	629	Abscisic acid responsive element
g41663.t1	616	656	Abscisic acid responsive element
g41663.t1	618	658	Abscisic acid responsive element
g41663.t1	942	982	Abscisic acid responsive element
g41663.t1	1895	1935	Abscisic acid responsive element
g41663.t1	1741	1781	Defense and Stress responsive element
g7395.t1	52	92	Gibberellin responsive element
g7395.t1	169	209	MeJA responsive element
g7395.t1	1930	1970	MeJA responsive element
g7395.t1	169	209	MeJA responsive element
g7395.t1	1930	1970	MeJA responsive element
g7395.t1	1134	1174	Gibberellin responsive element
g7395.t1	1754	1794	Gibberellin responsive element
g7395.t1	1868	1908	Gibberellin responsive element
g7395.t1	576	616	Drought responsive element
g7395.t1	475	515	Gibberellin responsive element
g41664.t1	1203	1243	MeJA responsive element
g41664.t1	1760	1800	MeJA responsive element
g41664.t1	1747	1787	Abscisic acid responsive element
g41664.t1	1837	1877	Abscisic acid responsive element
g41664.t1	1839	1879	Abscisic acid responsive element
g41664.t1	1066	1106	Salicylic acid responsive element
g41664.t1	446	486	Drought responsive element
g41664.t1	1203	1243	MeJA responsive element
g41664.t1	1760	1800	MeJA responsive element
g41664.t1	40	80	Gibberellin responsive element
g41664.t1	274	314	Gibberellin responsive element
g41664.t1	297	337	Gibberellin responsive element
g17993.t1	438	478	Drought responsive element
g17993.t1	411	451	Auxin responsive element
g17993.t1	1711	1751	Gibberellin responsive element
g17993.t1	1005	1045	Defense and Stress responsive element
g17993.t1	569	609	Gibberellin responsive element
g17993.t1	1777	1817	Gibberellin responsive element
g17993.t1	519	559	Abscisic acid responsive element
g17993.t1	1290	1330	Salicylic acid responsive element
g58849.t1	453	493	Gibberellin responsive element
g58849.t1	181	221	Gibberellin responsive element
g58849.t1	809	849	Defense and Stress responsive element
g58849.t1	268	308	Salicylic acid responsive element
g24498.t1	843	883	Gibberellin responsive element
g24498.t1	1556	1596	Gibberellin responsive element
g24498.t1	1422	1462	MeJA responsive element
g24498.t1	1422	1462	Auxin responsive element
g24498.t1	1422	1462	MeJA responsive element
g13824.t1	1247	1287	Gibberellin responsive element
g13824.t1	1439	1479	MeJA responsive element
g13824.t1	1287	1327	Defense and Stress responsive element
g13824.t1	1439	1479	MeJA responsive element
g728.t1	1779	1819	MeJA responsive element
g728.t1	582	622	Drought responsive element
g728.t1	627	667	Drought responsive element
g728.t1	1578	1618	Drought responsive element
g728.t1	977	1017	Defense and Stress responsive element
g728.t1	1779	1819	MeJA responsive element
g728.t1	1777	1817	Abscisic acid responsive element
g9153.t1	1296	1336	MeJA responsive element
g9153.t1	194	234	Abscisic acid responsive element
g9153.t1	966	1006	Abscisic acid responsive element
g9153.t1	1296	1336	MeJA responsive element
g9153.t1	818	858	Low-temperature responsive element
g30418.t1	1064	1104	Gibberellin responsive element
g30418.t1	906	946	Drought responsive element
g30418.t1	1666	1706	Drought responsive element
g30418.t1	1674	1714	Drought responsive element
g30418.t1	1405	1445	Defense and Stress responsive element
g15537.t1	407	447	Abscisic acid responsive element
g15537.t1	408	448	Abscisic acid responsive element
g15537.t1	795	835	Drought responsive element
g38267.t1	435	475	Abscisic acid responsive element
g38267.t1	436	476	Abscisic acid responsive element
g38267.t1	1461	1501	Abscisic acid responsive element
g38267.t1	1077	1117	Salicylic acid responsive element
g38267.t1	1037	1077	MeJA responsive element
g38267.t1	155	195	Low-temperature responsive element
g38267.t1	680	720	Low-temperature responsive element
g38267.t1	858	898	Drought responsive element
g38267.t1	161	201	Gibberellin responsive element
g38267.t1	189	229	Gibberellin responsive element
g38267.t1	1037	1077	MeJA responsive element
g17059.t1	481	521	MeJA responsive element
g17059.t1	1728	1768	Auxin responsive element
g17059.t1	1171	1211	Drought responsive element
g17059.t1	870	910	Gibberellin responsive element
g17059.t1	371	411	Gibberellin responsive element
g17059.t1	601	641	Gibberellin responsive element
g17059.t1	1886	1926	Gibberellin responsive element
g17059.t1	481	521	MeJA responsive element
g29244.t1	255	295	Defense and Stress responsive element
g29244.t1	247	287	Gibberellin responsive element
g29244.t1	1251	1291	Gibberellin responsive element
g29248.t1	247	287	Gibberellin responsive element
g29289.t1	1256	1296	Gibberellin responsive element
g29289.t1	271	311	Defense and Stress responsive element
g30993.t1	802	842	Low-temperature responsive element
g30993.t1	1151	1191	Low-temperature responsive element
g30993.t1	1600	1640	Auxin responsive element
g30993.t1	351	391	Drought responsive element
g30993.t1	647	687	Gibberellin responsive element
g30993.t1	360	400	MeJA responsive element
g30993.t1	1049	1089	MeJA responsive element
g30993.t1	1245	1285	MeJA responsive element
g30993.t1	1039	1079	Abscisic acid responsive element
g30993.t1	1041	1081	Abscisic acid responsive element
g30993.t1	1042	1082	Abscisic acid responsive element
g30993.t1	1210	1250	Abscisic acid responsive element
g30993.t1	360	400	MeJA responsive element
g30993.t1	1049	1089	MeJA responsive element
g30993.t1	1245	1285	MeJA responsive element
g17048.t1	588	628	MeJA responsive element
g17048.t1	1056	1096	MeJA responsive element
g17048.t1	1287	1327	MeJA responsive element
g17048.t1	628	668	Abscisic acid responsive element
g17048.t1	1159	1199	Abscisic acid responsive element
g17048.t1	1322	1362	Abscisic acid responsive element
g17048.t1	1798	1838	Salicylic acid responsive element
g17048.t1	588	628	MeJA responsive element
g17048.t1	1056	1096	MeJA responsive element
g17048.t1	1287	1327	MeJA responsive element
g17048.t1	369	409	Drought responsive element
g17048.t1	1929	1969	Drought responsive element
g29317.t1	866	906	MeJA responsive element
g29317.t1	1781	1821	MeJA responsive element
g29317.t1	866	906	MeJA responsive element
g29317.t1	1781	1821	MeJA responsive element
g29317.t1	517	557	Gibberellin responsive element
g37.t1	794	834	Abscisic acid responsive element
g37.t1	924	964	Abscisic acid responsive element
g37.t1	927	967	Abscisic acid responsive element
g37.t1	1747	1787	MeJA responsive element
g37.t1	1747	1787	MeJA responsive element
g37.t1	1632	1672	Gibberellin responsive element
g37.t1	225	265	Low-temperature responsive element
g15890.t1	919	959	Abscisic acid responsive element
g15890.t1	920	960	Abscisic acid responsive element
g15890.t1	994	1034	Drought responsive element
g5283.t1	808	848	Drought responsive element
g5283.t1	1434	1474	MeJA responsive element
g5283.t1	1538	1578	MeJA responsive element
g5283.t1	1661	1701	MeJA responsive element
g5283.t1	1728	1768	MeJA responsive element
g5283.t1	1869	1909	Gibberellin responsive element
g5283.t1	215	255	Abscisic acid responsive element
g5283.t1	1436	1476	Abscisic acid responsive element
g5283.t1	1808	1848	Abscisic acid responsive element
g5283.t1	1809	1849	Abscisic acid responsive element
g5283.t1	289	329	Gibberellin responsive element
g5283.t1	1434	1474	MeJA responsive element
g5283.t1	1538	1578	MeJA responsive element
g5283.t1	1661	1701	MeJA responsive element
g5283.t1	1728	1768	MeJA responsive element
g33366.t1	491	531	Low-temperature responsive element
g33366.t1	512	552	Low-temperature responsive element
g33366.t1	1789	1829	MeJA responsive element
g33366.t1	1891	1931	Salicylic acid responsive element
g33366.t1	1789	1829	MeJA responsive element
g58760.t1	199	239	Drought responsive element
g58760.t1	1406	1446	MeJA responsive element
g58760.t1	1404	1444	Abscisic acid responsive element
g58760.t1	1855	1895	Salicylic acid responsive element
g58760.t1	1406	1446	MeJA responsive element
g1843.t1	1018	1058	MeJA responsive element
g1843.t1	10	50	Gibberellin responsive element
g1843.t1	1912	1952	Gibberellin responsive element
g1843.t1	986	1026	Low-temperature responsive element
g1843.t1	1036	1076	Abscisic acid responsive element
g1843.t1	1039	1079	Abscisic acid responsive element
g1843.t1	1132	1172	Salicylic acid responsive element
g1843.t1	1018	1058	MeJA responsive element
g1843.t1	335	375	Gibberellin responsive element
g1843.t1	621	661	Defense and Stress responsive element
g1843.t1	1808	1848	Defense and Stress responsive element
g13787.t1	485	525	MeJA responsive element
g13787.t1	1241	1281	MeJA responsive element
g13787.t1	583	623	Salicylic acid responsive element
g13787.t1	496	536	Abscisic acid responsive element
g13787.t1	992	1032	Abscisic acid responsive element
g13787.t1	1226	1266	Low-temperature responsive element
g13787.t1	485	525	MeJA responsive element
g13787.t1	1241	1281	MeJA responsive element
g64099.t1	1688	1728	Low-temperature responsive element
g64099.t1	497	537	Drought responsive element
g64099.t1	1549	1589	Drought responsive element
g64099.t1	683	723	MeJA responsive element
g64099.t1	1033	1073	MeJA responsive element
g64099.t1	220	260	Abscisic acid responsive element
g64099.t1	1532	1572	Abscisic acid responsive element
g64099.t1	1753	1793	Abscisic acid responsive element
g64099.t1	1755	1795	Abscisic acid responsive element
g64099.t1	683	723	MeJA responsive element
g64099.t1	1033	1073	MeJA responsive element
g29775.t1	336	376	Salicylic acid responsive element
g29775.t1	226	266	Abscisic acid responsive element
g29775.t1	228	268	Abscisic acid responsive element
g29775.t1	273	313	Abscisic acid responsive element
g29775.t1	324	364	Abscisic acid responsive element
g29775.t1	1142	1182	Abscisic acid responsive element
g29775.t1	1144	1184	Abscisic acid responsive element
g29775.t1	1174	1214	Abscisic acid responsive element
g29775.t1	1638	1678	Auxin responsive element
g50211.t1	586	626	MeJA responsive element
g50211.t1	831	871	MeJA responsive element
g50211.t1	951	991	Auxin responsive element
g50211.t1	586	626	MeJA responsive element
g50211.t1	831	871	MeJA responsive element
g50211.t1	828	868	Auxin responsive element
g26040.t1	957	997	MeJA responsive element
g26040.t1	1140	1180	MeJA responsive element
g26040.t1	38	78	Auxin responsive element
g26040.t1	1723	1763	Low-temperature responsive element
g26040.t1	282	322	Drought responsive element
g26040.t1	957	997	MeJA responsive element
g26040.t1	1140	1180	MeJA responsive element
g26040.t1	1302	1342	Defense and Stress responsive element
g26040.t1	1121	1161	Salicylic acid responsive element
g1240.t1	410	450	Drought responsive element
g1240.t1	92	132	Abscisic acid responsive element
g1240.t1	197	237	Abscisic acid responsive element
g8862.t1	1142	1182	Drought responsive element
g8862.t1	1524	1564	Gibberellin responsive element
g8862.t1	418	458	Salicylic acid responsive element
g8862.t1	708	748	Defense and Stress responsive element
g8862.t1	1965	2005	Gibberellin responsive element
g50932.t1	620	660	Abscisic acid responsive element
g50932.t1	1316	1356	Abscisic acid responsive element
g50932.t1	1311	1351	Auxin responsive element
g50932.t1	836	876	Defense and Stress responsive element
g50932.t1	1376	1416	Defense and Stress responsive element
g50932.t1	618	658	MeJA responsive element
g50932.t1	1754	1794	MeJA responsive element
g50932.t1	618	658	MeJA responsive element
g50932.t1	1754	1794	MeJA responsive element
g50932.t1	1719	1759	Gibberellin responsive element
g50932.t1	858	898	Drought responsive element
g4401.t1	1303	1343	Salicylic acid responsive element
g4401.t1	1685	1725	Salicylic acid responsive element
g4401.t1	1679	1719	Abscisic acid responsive element
g4401.t1	1680	1720	Abscisic acid responsive element
g4401.t1	1559	1599	Drought responsive element
g4401.t1	1608	1648	Drought responsive element
g4401.t1	1844	1884	Drought responsive element
g4401.t1	1836	1876	Auxin responsive element
